# Supplementary material for: Evolution of Therapeutic Patient Education: A Systematic Scoping Review and Scientometric Analysis
Source: Int J Environ Res Public Health. 2022 May 18;19(10):6128. doi: 10.3390/ijerph19106128 (PMC9140728; doi:10.3390/ijerph19106128)
Supplement: Supplementary file 1 [file ijerph-19-06128-s001.zip]

Archive with 1 entries (1 files):
- ijerph-1651074-supplementary.pdf
